# Supplementary material for: Removal of 4-chloro-2-methylphenoxyacetic acid from water by MIL-101(Cr) metal-organic framework: kinetics, isotherms and statistical models
Source: R Soc Open Sci. 2021 Jan 13;8(1):201553. doi: 10.1098/rsos.201553 (PMC7890509; doi:10.1098/rsos.201553)
Supplement: Suplimentary materials [file rsos201553supp1.xlsx]

## Sheet: Sheet1
Surface Area
Single point surface area at p/p° = 0.303760897:	1347.5548 m²/g
BET Surface Area:	1439.9530 m²/g
Langmuir Surface Area:	2124.0860 m²/g
t-Plot Micropore Area:	182.0691 m²/g
t-Plot External Surface Area:	1257.8839 m²/g
BJH Adsorption cumulative surface area of pores
between 1.7000 nm and 300.0000 nm diameter:	133.959 m²/g
BJH Adsorption cumulative surface area of pores
between 1.7000 nm and 300.0000 nm diameter:	133.959 m²/g
