# Supplementary material for: Removal of 4-chloro-2-methylphenoxyacetic acid from water by MIL-101(Cr) metal-organic framework: kinetics, isotherms and statistical models
Source: R Soc Open Sci. 2021 Jan 13;8(1):201553. doi: 10.1098/rsos.201553 (PMC7890509; doi:10.1098/rsos.201553)
Supplement: Suplimentary materials [file rsos201553supp2.xlsx]

## Sheet: Sheet1
Runs	Contact time (mins)	Initial concentration (mg L-1)	Adsorbent dosage	pH	Temperature	Experimental,
			(mg)		(°C)	qe (mg g-1)
1	15	20	20	4	30	93.62
2	5	10	30	2	35	44.388
3	15	20	40	4	30	94.585
4	15	20	20	8	30	92.173
5	25	40	20	4	30	188.577
6	25	10	10	2	35	48.379
7	15	20	20	4	45	94.585
8	5	30	10	2	35	130.441
9	5	30	10	6	25	132.634
10	5	30	30	2	25	130.441
11	5	10	30	6	35	44.388
12	25	10	10	6	35	48.379
13	25	30	30	6	35	142.568
14	25	30	10	2	35	141.91
15	5	10	10	2	25	44.388
16	5	30	10	6	35	130.441
17	35	20	20	4	30	95.243
18	5	30	30	6	35	130.441
19	5	30	30	6	25	132.634
20	25	10	30	2	25	48.379
21	25	30	10	6	35	142.568
22	15	20	20	10	30	93.62
23	25	10	30	6	25	48.379
24	25	10	30	6	35	48.379
25	45	20	20	4	30	94.585
26	25	20	10	4	40	95.243
27	5	10	10	6	25	44.651
28	5	10	30	6	25	43.028
29	25	30	30	2	35	142.568
30	5	30	10	2	25	131.213
31	25	30	30	2	25	141.91
32	5	10	10	2	35	44.388
33	5	30	30	2	35	132.013
34	25	30	10	6	25	142.568
35	5	10	30	2	25	43.537
36	25	10	10	6	25	48.379
37	15	20	50	4	30	93.62
38	15	20	20	4	30	93.62
39	25	50	10	4	40	233.577
40	5	10	10	6	35	44.218
41	15	10	10	2	25	46.537
42	25	30	30	6	25	142.568
43	25	30	10	2	25	142.568
44	25	20	10	4	35	48.379
