# Supplementary material for: Removal of 4-chloro-2-methylphenoxyacetic acid from water by MIL-101(Cr) metal-organic framework: kinetics, isotherms and statistical models
Source: R Soc Open Sci. 2021 Jan 13;8(1):201553. doi: 10.1098/rsos.201553 (PMC7890509; doi:10.1098/rsos.201553)
Supplement: Suplimentary materials [file rsos201553supp4.xlsx]

## Sheet: Sheet1
cm-1	%T
4000	52.67
3999	52.67
3998	52.66
3997	52.66
3996	52.66
3995	52.65
3994	52.65
3993	52.65
3992	52.64
3991	52.64
3990	52.63
3989	52.63
3988	52.63
3987	52.62
3986	52.62
3985	52.62
3984	52.61
3983	52.61
3982	52.61
3981	52.61
3980	52.61
3979	52.61
3978	52.61
3977	52.6
3976	52.6
3975	52.6
3974	52.6
3973	52.59
3972	52.59
3971	52.59
3970	52.59
3969	52.59
3968	52.59
3967	52.59
3966	52.58
3965	52.58
3964	52.58
3963	52.58
3962	52.58
3961	52.57
3960	52.57
3959	52.56
3958	52.56
3957	52.56
3956	52.56
3955	52.56
3954	52.55
3953	52.55
3952	52.54
3951	52.53
3950	52.52
3949	52.51
3948	52.5
3947	52.49
3946	52.48
3945	52.48
3944	52.48
3943	52.47
3942	52.48
3941	52.48
3940	52.48
3939	52.49
3938	52.49
3937	52.49
3936	52.49
3935	52.49
3934	52.48
3933	52.47
3932	52.46
3931	52.45
3930	52.45
3929	52.44
3928	52.44
3927	52.44
3926	52.44
3925	52.44
3924	52.44
3923	52.44
3922	52.44
3921	52.44
3920	52.43
3919	52.43
3918	52.43
3917	52.43
3916	52.44
3915	52.44
3914	52.45
3913	52.46
3912	52.47
3911	52.47
3910	52.47
3909	52.47
3908	52.46
3907	52.45
3906	52.43
3905	52.4
3904	52.38
3903	52.36
3902	52.34
3901	52.33
3900	52.32
3899	52.32
3898	52.33
3897	52.34
3896	52.36
3895	52.37
3894	52.38
3893	52.39
3892	52.39
3891	52.39
3890	52.39
3889	52.39
3888	52.39
3887	52.38
3886	52.37
3885	52.37
3884	52.37
3883	52.36
3882	52.35
3881	52.35
3880	52.35
3879	52.35
3878	52.36
3877	52.37
3876	52.37
3875	52.38
3874	52.38
3873	52.38
3872	52.38
3871	52.37
3870	52.36
3869	52.36
3868	52.37
3867	52.37
3866	52.36
3865	52.36
3864	52.37
3863	52.37
3862	52.38
3861	52.38
3860	52.38
3859	52.39
3858	52.4
3857	52.41
3856	52.43
3855	52.45
3854	52.47
3853	52.49
3852	52.51
3851	52.51
3850	52.5
3849	52.48
3848	52.46
3847	52.45
3846	52.43
3845	52.41
3844	52.4
3843	52.39
3842	52.38
3841	52.37
3840	52.36
3839	52.35
3838	52.35
3837	52.34
3836	52.35
3835	52.36
3834	52.37
3833	52.38
3832	52.39
3831	52.41
3830	52.42
3829	52.43
3828	52.43
3827	52.43
3826	52.42
3825	52.42
3824	52.42
3823	52.41
3822	52.4
3821	52.39
3820	52.4
3819	52.41
3818	52.41
3817	52.42
3816	52.44
3815	52.46
3814	52.49
3813	52.5
3812	52.5
3811	52.51
3810	52.52
3809	52.53
3808	52.53
3807	52.52
3806	52.52
3805	52.52
3804	52.52
3803	52.51
3802	52.5
3801	52.49
3800	52.49
3799	52.48
3798	52.47
3797	52.47
3796	52.47
3795	52.48
3794	52.48
3793	52.49
3792	52.5
3791	52.52
3790	52.53
3789	52.54
3788	52.54
3787	52.54
3786	52.54
3785	52.53
3784	52.52
3783	52.51
3782	52.51
3781	52.5
3780	52.5
3779	52.5
3778	52.51
3777	52.52
3776	52.52
3775	52.53
3774	52.54
3773	52.55
3772	52.55
3771	52.54
3770	52.54
3769	52.53
3768	52.53
3767	52.52
3766	52.52
3765	52.52
3764	52.52
3763	52.52
3762	52.52
3761	52.52
3760	52.52
3759	52.52
3758	52.52
3757	52.52
3756	52.53
3755	52.54
3754	52.55
3753	52.57
3752	52.58
3751	52.58
3750	52.58
3749	52.57
3748	52.56
3747	52.55
3746	52.54
3745	52.53
3744	52.52
3743	52.53
3742	52.52
3741	52.51
3740	52.49
3739	52.48
3738	52.46
3737	52.44
3736	52.42
3735	52.42
3734	52.42
3733	52.44
3732	52.46
3731	52.49
3730	52.53
3729	52.56
3728	52.58
3727	52.59
3726	52.6
3725	52.6
3724	52.59
3723	52.58
3722	52.57
3721	52.57
3720	52.58
3719	52.58
3718	52.59
3717	52.6
3716	52.61
3715	52.62
3714	52.63
3713	52.64
3712	52.65
3711	52.65
3710	52.65
3709	52.65
3708	52.65
3707	52.65
3706	52.66
3705	52.66
3704	52.67
3703	52.67
3702	52.67
3701	52.68
3700	52.68
3699	52.68
3698	52.68
3697	52.68
3696	52.68
3695	52.67
3694	52.66
3693	52.64
3692	52.63
3691	52.61
3690	52.59
3689	52.59
3688	52.59
3687	52.6
3686	52.61
3685	52.63
3684	52.64
3683	52.65
3682	52.66
3681	52.65
3680	52.64
3679	52.62
3678	52.59
3677	52.56
3676	52.53
3675	52.5
3674	52.47
3673	52.45
3672	52.43
3671	52.41
3670	52.4
3669	52.4
3668	52.39
3667	52.37
3666	52.36
3665	52.34
3664	52.32
3663	52.3
3662	52.27
3661	52.23
3660	52.2
3659	52.17
3658	52.13
3657	52.09
3656	52.04
3655	52
3654	51.95
3653	51.9
3652	51.83
3651	51.77
3650	51.7
3649	51.64
3648	51.57
3647	51.52
3646	51.48
3645	51.45
3644	51.43
3643	51.42
3642	51.4
3641	51.39
3640	51.36
3639	51.33
3638	51.3
3637	51.26
3636	51.22
3635	51.16
3634	51.11
3633	51.06
3632	51
3631	50.94
3630	50.87
3629	50.81
3628	50.75
3627	50.69
3626	50.63
3625	50.57
3624	50.51
3623	50.46
3622	50.4
3621	50.34
3620	50.28
3619	50.22
3618	50.16
3617	50.1
3616	50.04
3615	49.98
3614	49.93
3613	49.88
3612	49.83
3611	49.79
3610	49.74
3609	49.7
3608	49.66
3607	49.61
3606	49.57
3605	49.52
3604	49.48
3603	49.44
3602	49.39
3601	49.35
3600	49.3
3599	49.25
3598	49.2
3597	49.14
3596	49.09
3595	49.03
3594	48.98
3593	48.92
3592	48.86
3591	48.8
3590	48.74
3589	48.67
3588	48.61
3587	48.55
3586	48.49
3585	48.45
3584	48.41
3583	48.39
3582	48.37
3581	48.35
3580	48.33
3579	48.31
3578	48.29
3577	48.26
3576	48.22
3575	48.18
3574	48.14
3573	48.09
3572	48.04
3571	47.99
3570	47.93
3569	47.86
3568	47.8
3567	47.74
3566	47.68
3565	47.63
3564	47.58
3563	47.55
3562	47.53
3561	47.51
3560	47.5
3559	47.49
3558	47.47
3557	47.45
3556	47.43
3555	47.4
3554	47.36
3553	47.32
3552	47.27
3551	47.23
3550	47.18
3549	47.13
3548	47.07
3547	47.02
3546	46.98
3545	46.94
3544	46.9
3543	46.88
3542	46.86
3541	46.85
3540	46.83
3539	46.82
3538	46.81
3537	46.79
3536	46.77
3535	46.74
3534	46.72
3533	46.7
3532	46.67
3531	46.64
3530	46.61
3529	46.57
3528	46.53
3527	46.48
3526	46.44
3525	46.4
3524	46.36
3523	46.34
3522	46.31
3521	46.29
3520	46.28
3519	46.26
3518	46.24
3517	46.22
3516	46.2
3515	46.18
3514	46.15
3513	46.13
3512	46.1
3511	46.07
3510	46.04
3509	46.01
3508	45.98
3507	45.94
3506	45.9
3505	45.86
3504	45.82
3503	45.78
3502	45.75
3501	45.72
3500	45.69
3499	45.67
3498	45.66
3497	45.64
3496	45.63
3495	45.61
3494	45.6
3493	45.58
3492	45.56
3491	45.54
3490	45.52
3489	45.49
3488	45.47
3487	45.44
3486	45.42
3485	45.39
3484	45.36
3483	45.34
3482	45.31
3481	45.29
3480	45.27
3479	45.25
3478	45.23
3477	45.21
3476	45.2
3475	45.18
3474	45.16
3473	45.13
3472	45.1
3471	45.07
3470	45.03
3469	45.01
3468	44.99
3467	44.97
3466	44.96
3465	44.95
3464	44.95
3463	44.94
3462	44.93
3461	44.92
3460	44.92
3459	44.91
3458	44.9
3457	44.9
3456	44.89
3455	44.88
3454	44.87
3453	44.86
3452	44.85
3451	44.84
3450	44.82
3449	44.81
3448	44.79
3447	44.77
3446	44.76
3445	44.74
3444	44.73
3443	44.71
3442	44.7
3441	44.68
3440	44.66
3439	44.64
3438	44.62
3437	44.61
3436	44.6
3435	44.59
3434	44.58
3433	44.58
3432	44.59
3431	44.59
3430	44.6
3429	44.6
3428	44.61
3427	44.62
3426	44.63
3425	44.64
3424	44.64
3423	44.64
3422	44.64
3421	44.64
3420	44.64
3419	44.63
3418	44.63
3417	44.63
3416	44.62
3415	44.62
3414	44.62
3413	44.61
3412	44.61
3411	44.62
3410	44.62
3409	44.62
3408	44.62
3407	44.62
3406	44.62
3405	44.61
3404	44.61
3403	44.6
3402	44.59
3401	44.59
3400	44.59
3399	44.6
3398	44.6
3397	44.61
3396	44.62
3395	44.63
3394	44.63
3393	44.64
3392	44.65
3391	44.66
3390	44.68
3389	44.7
3388	44.72
3387	44.74
3386	44.76
3385	44.77
3384	44.78
3383	44.79
3382	44.8
3381	44.8
3380	44.81
3379	44.81
3378	44.82
3377	44.82
3376	44.83
3375	44.83
3374	44.83
3373	44.83
3372	44.83
3371	44.83
3370	44.83
3369	44.84
3368	44.85
3367	44.87
3366	44.89
3365	44.91
3364	44.94
3363	44.96
3362	44.99
3361	45.01
3360	45.03
3359	45.05
3358	45.06
3357	45.08
3356	45.09
3355	45.1
3354	45.11
3353	45.12
3352	45.13
3351	45.14
3350	45.15
3349	45.17
3348	45.18
3347	45.2
3346	45.22
3345	45.23
3344	45.24
3343	45.25
3342	45.25
3341	45.26
3340	45.27
3339	45.29
3338	45.3
3337	45.33
3336	45.35
3335	45.37
3334	45.39
3333	45.42
3332	45.43
3331	45.45
3330	45.46
3329	45.47
3328	45.47
3327	45.48
3326	45.49
3325	45.5
3324	45.52
3323	45.53
3322	45.55
3321	45.57
3320	45.59
3319	45.6
3318	45.62
3317	45.63
3316	45.63
3315	45.64
3314	45.64
3313	45.63
3312	45.63
3311	45.62
3310	45.61
3309	45.6
3308	45.6
3307	45.6
3306	45.61
3305	45.63
3304	45.65
3303	45.67
3302	45.69
3301	45.71
3300	45.73
3299	45.73
3298	45.74
3297	45.74
3296	45.74
3295	45.74
3294	45.75
3293	45.75
3292	45.77
3291	45.78
3290	45.8
3289	45.82
3288	45.84
3287	45.85
3286	45.87
3285	45.88
3284	45.89
3283	45.9
3282	45.9
3281	45.9
3280	45.9
3279	45.9
3278	45.9
3277	45.89
3276	45.89
3275	45.88
3274	45.87
3273	45.87
3272	45.87
3271	45.88
3270	45.89
3269	45.91
3268	45.93
3267	45.95
3266	45.97
3265	45.99
3264	46
3263	46.01
3262	46.01
3261	46.02
3260	46.02
3259	46.02
3258	46.02
3257	46.02
3256	46.03
3255	46.03
3254	46.03
3253	46.04
3252	46.04
3251	46.05
3250	46.05
3249	46.05
3248	46.06
3247	46.06
3246	46.07
3245	46.08
3244	46.09
3243	46.1
3242	46.11
3241	46.12
3240	46.12
3239	46.13
3238	46.13
3237	46.13
3236	46.12
3235	46.12
3234	46.13
3233	46.13
3232	46.14
3231	46.16
3230	46.17
3229	46.19
3228	46.2
3227	46.22
3226	46.23
3225	46.24
3224	46.24
3223	46.25
3222	46.25
3221	46.26
3220	46.26
3219	46.27
3218	46.27
3217	46.28
3216	46.29
3215	46.3
3214	46.3
3213	46.31
3212	46.32
3211	46.33
3210	46.34
3209	46.35
3208	46.35
3207	46.36
3206	46.37
3205	46.38
3204	46.39
3203	46.4
3202	46.41
3201	46.42
3200	46.43
3199	46.43
3198	46.44
3197	46.45
3196	46.45
3195	46.46
3194	46.47
3193	46.47
3192	46.48
3191	46.49
3190	46.5
3189	46.51
3188	46.51
3187	46.52
3186	46.53
3185	46.54
3184	46.55
3183	46.55
3182	46.56
3181	46.57
3180	46.58
3179	46.58
3178	46.59
3177	46.6
3176	46.61
3175	46.61
3174	46.62
3173	46.63
3172	46.63
3171	46.64
3170	46.65
3169	46.66
3168	46.66
3167	46.67
3166	46.68
3165	46.68
3164	46.69
3163	46.69
3162	46.7
3161	46.7
3160	46.7
3159	46.7
3158	46.7
3157	46.7
3156	46.69
3155	46.69
3154	46.69
3153	46.69
3152	46.7
3151	46.71
3150	46.72
3149	46.74
3148	46.75
3147	46.76
3146	46.77
3145	46.77
3144	46.78
3143	46.77
3142	46.77
3141	46.77
3140	46.77
3139	46.77
3138	46.78
3137	46.79
3136	46.8
3135	46.81
3134	46.82
3133	46.82
3132	46.83
3131	46.83
3130	46.84
3129	46.84
3128	46.84
3127	46.84
3126	46.84
3125	46.84
3124	46.83
3123	46.82
3122	46.81
3121	46.79
3120	46.79
3119	46.78
3118	46.78
3117	46.79
3116	46.8
3115	46.81
3114	46.82
3113	46.83
3112	46.84
3111	46.85
3110	46.86
3109	46.87
3108	46.87
3107	46.88
3106	46.88
3105	46.89
3104	46.89
3103	46.89
3102	46.89
3101	46.9
3100	46.9
3099	46.9
3098	46.91
3097	46.91
3096	46.91
3095	46.91
3094	46.91
3093	46.91
3092	46.91
3091	46.9
3090	46.9
3089	46.89
3088	46.89
3087	46.88
3086	46.88
3085	46.87
3084	46.87
3083	46.87
3082	46.86
3081	46.86
3080	46.87
3079	46.88
3078	46.89
3077	46.9
3076	46.91
3075	46.93
3074	46.94
3073	46.95
3072	46.95
3071	46.95
3070	46.95
3069	46.95
3068	46.95
3067	46.95
3066	46.95
3065	46.96
3064	46.97
3063	46.98
3062	46.99
3061	47
3060	47
3059	47.01
3058	47.01
3057	47.01
3056	47.01
3055	47.01
3054	47.01
3053	47.02
3052	47.02
3051	47.03
3050	47.03
3049	47.03
3048	47.04
3047	47.04
3046	47.04
3045	47.04
3044	47.04
3043	47.05
3042	47.06
3041	47.06
3040	47.07
3039	47.08
3038	47.09
3037	47.1
3036	47.1
3035	47.11
3034	47.11
3033	47.12
3032	47.13
3031	47.14
3030	47.15
3029	47.16
3028	47.17
3027	47.17
3026	47.18
3025	47.19
3024	47.19
3023	47.19
3022	47.19
3021	47.18
3020	47.18
3019	47.17
3018	47.16
3017	47.15
3016	47.15
3015	47.14
3014	47.14
3013	47.14
3012	47.15
3011	47.16
3010	47.18
3009	47.19
3008	47.21
3007	47.22
3006	47.23
3005	47.24
3004	47.24
3003	47.25
3002	47.25
3001	47.24
3000	47.24
2999	47.24
2998	47.23
2997	47.23
2996	47.23
2995	47.23
2994	47.23
2993	47.23
2992	47.23
2991	47.24
2990	47.24
2989	47.25
2988	47.25
2987	47.26
2986	47.26
2985	47.26
2984	47.26
2983	47.26
2982	47.25
2981	47.25
2980	47.25
2979	47.26
2978	47.26
2977	47.27
2976	47.27
2975	47.28
2974	47.29
2973	47.3
2972	47.31
2971	47.32
2970	47.32
2969	47.33
2968	47.33
2967	47.34
2966	47.34
2965	47.34
2964	47.34
2963	47.35
2962	47.35
2961	47.35
2960	47.35
2959	47.35
2958	47.35
2957	47.35
2956	47.35
2955	47.34
2954	47.34
2953	47.34
2952	47.33
2951	47.33
2950	47.33
2949	47.33
2948	47.32
2947	47.32
2946	47.33
2945	47.33
2944	47.34
2943	47.35
2942	47.36
2941	47.37
2940	47.38
2939	47.39
2938	47.39
2937	47.39
2936	47.39
2935	47.39
2934	47.39
2933	47.38
2932	47.38
2931	47.38
2930	47.38
2929	47.38
2928	47.38
2927	47.39
2926	47.39
2925	47.39
2924	47.39
2923	47.39
2922	47.39
2921	47.38
2920	47.37
2919	47.37
2918	47.37
2917	47.36
2916	47.37
2915	47.37
2914	47.38
2913	47.39
2912	47.41
2911	47.42
2910	47.44
2909	47.45
2908	47.47
2907	47.48
2906	47.49
2905	47.5
2904	47.5
2903	47.51
2902	47.51
2901	47.52
2900	47.52
2899	47.53
2898	47.53
2897	47.54
2896	47.54
2895	47.55
2894	47.56
2893	47.56
2892	47.57
2891	47.58
2890	47.59
2889	47.59
2888	47.6
2887	47.61
2886	47.61
2885	47.61
2884	47.62
2883	47.62
2882	47.63
2881	47.63
2880	47.63
2879	47.64
2878	47.64
2877	47.64
2876	47.64
2875	47.64
2874	47.64
2873	47.65
2872	47.66
2871	47.67
2870	47.68
2869	47.69
2868	47.7
2867	47.71
2866	47.72
2865	47.72
2864	47.72
2863	47.72
2862	47.72
2861	47.71
2860	47.71
2859	47.71
2858	47.71
2857	47.71
2856	47.71
2855	47.72
2854	47.72
2853	47.73
2852	47.73
2851	47.74
2850	47.75
2849	47.75
2848	47.76
2847	47.77
2846	47.78
2845	47.78
2844	47.79
2843	47.8
2842	47.8
2841	47.81
2840	47.81
2839	47.81
2838	47.82
2837	47.83
2836	47.84
2835	47.84
2834	47.85
2833	47.86
2832	47.87
2831	47.88
2830	47.89
2829	47.9
2828	47.9
2827	47.91
2826	47.91
2825	47.92
2824	47.92
2823	47.93
2822	47.93
2821	47.93
2820	47.94
2819	47.94
2818	47.95
2817	47.95
2816	47.95
2815	47.96
2814	47.96
2813	47.96
2812	47.96
2811	47.97
2810	47.97
2809	47.98
2808	47.98
2807	47.99
2806	48
2805	48
2804	48.01
2803	48.01
2802	48.01
2801	48.02
2800	48.02
2799	48.02
2798	48.02
2797	48.03
2796	48.03
2795	48.04
2794	48.04
2793	48.05
2792	48.05
2791	48.06
2790	48.06
2789	48.07
2788	48.07
2787	48.08
2786	48.09
2785	48.1
2784	48.1
2783	48.11
2782	48.12
2781	48.12
2780	48.12
2779	48.12
2778	48.13
2777	48.13
2776	48.13
2775	48.13
2774	48.14
2773	48.14
2772	48.15
2771	48.15
2770	48.16
2769	48.16
2768	48.17
2767	48.17
2766	48.18
2765	48.18
2764	48.19
2763	48.19
2762	48.2
2761	48.2
2760	48.21
2759	48.21
2758	48.22
2757	48.22
2756	48.23
2755	48.23
2754	48.24
2753	48.24
2752	48.24
2751	48.25
2750	48.25
2749	48.26
2748	48.26
2747	48.27
2746	48.27
2745	48.28
2744	48.29
2743	48.29
2742	48.3
2741	48.31
2740	48.31
2739	48.32
2738	48.32
2737	48.33
2736	48.33
2735	48.34
2734	48.34
2733	48.35
2732	48.35
2731	48.36
2730	48.36
2729	48.36
2728	48.37
2727	48.37
2726	48.37
2725	48.38
2724	48.38
2723	48.39
2722	48.4
2721	48.4
2720	48.41
2719	48.42
2718	48.42
2717	48.43
2716	48.44
2715	48.44
2714	48.45
2713	48.45
2712	48.46
2711	48.46
2710	48.47
2709	48.47
2708	48.48
2707	48.48
2706	48.49
2705	48.49
2704	48.5
2703	48.5
2702	48.51
2701	48.51
2700	48.52
2699	48.52
2698	48.52
2697	48.53
2696	48.53
2695	48.54
2694	48.54
2693	48.55
2692	48.55
2691	48.55
2690	48.56
2689	48.56
2688	48.56
2687	48.57
2686	48.57
2685	48.57
2684	48.58
2683	48.58
2682	48.58
2681	48.58
2680	48.58
2679	48.59
2678	48.59
2677	48.6
2676	48.6
2675	48.61
2674	48.61
2673	48.62
2672	48.62
2671	48.63
2670	48.63
2669	48.64
2668	48.65
2667	48.65
2666	48.66
2665	48.66
2664	48.67
2663	48.67
2662	48.67
2661	48.68
2660	48.68
2659	48.69
2658	48.69
2657	48.7
2656	48.7
2655	48.71
2654	48.71
2653	48.72
2652	48.72
2651	48.73
2650	48.73
2649	48.74
2648	48.74
2647	48.75
2646	48.75
2645	48.75
2644	48.76
2643	48.76
2642	48.77
2641	48.77
2640	48.78
2639	48.78
2638	48.79
2637	48.79
2636	48.79
2635	48.8
2634	48.8
2633	48.81
2632	48.81
2631	48.82
2630	48.82
2629	48.83
2628	48.83
2627	48.84
2626	48.84
2625	48.85
2624	48.85
2623	48.85
2622	48.86
2621	48.86
2620	48.87
2619	48.87
2618	48.88
2617	48.88
2616	48.88
2615	48.89
2614	48.89
2613	48.9
2612	48.9
2611	48.91
2610	48.91
2609	48.92
2608	48.92
2607	48.92
2606	48.93
2605	48.93
2604	48.94
2603	48.94
2602	48.94
2601	48.95
2600	48.95
2599	48.95
2598	48.96
2597	48.96
2596	48.97
2595	48.97
2594	48.97
2593	48.98
2592	48.98
2591	48.99
2590	48.99
2589	48.99
2588	49
2587	49
2586	49.01
2585	49.01
2584	49.01
2583	49.02
2582	49.02
2581	49.02
2580	49.03
2579	49.03
2578	49.04
2577	49.04
2576	49.04
2575	49.05
2574	49.05
2573	49.05
2572	49.06
2571	49.06
2570	49.06
2569	49.07
2568	49.07
2567	49.07
2566	49.08
2565	49.08
2564	49.08
2563	49.09
2562	49.09
2561	49.09
2560	49.1
2559	49.1
2558	49.1
2557	49.11
2556	49.11
2555	49.11
2554	49.12
2553	49.12
2552	49.12
2551	49.13
2550	49.13
2549	49.14
2548	49.14
2547	49.14
2546	49.15
2545	49.15
2544	49.15
2543	49.16
2542	49.16
2541	49.17
2540	49.17
2539	49.17
2538	49.18
2537	49.18
2536	49.19
2535	49.19
2534	49.19
2533	49.2
2532	49.2
2531	49.21
2530	49.21
2529	49.21
2528	49.22
2527	49.22
2526	49.22
2525	49.23
2524	49.23
2523	49.24
2522	49.24
2521	49.24
2520	49.25
2519	49.25
2518	49.26
2517	49.26
2516	49.26
2515	49.27
2514	49.27
2513	49.28
2512	49.28
2511	49.29
2510	49.29
2509	49.29
2508	49.3
2507	49.3
2506	49.3
2505	49.31
2504	49.31
2503	49.32
2502	49.32
2501	49.32
2500	49.33
2499	49.33
2498	49.34
2497	49.34
2496	49.34
2495	49.35
2494	49.35
2493	49.36
2492	49.36
2491	49.36
2490	49.37
2489	49.37
2488	49.37
2487	49.38
2486	49.38
2485	49.38
2484	49.39
2483	49.39
2482	49.4
2481	49.4
2480	49.4
2479	49.4
2478	49.41
2477	49.41
2476	49.41
2475	49.42
2474	49.42
2473	49.42
2472	49.43
2471	49.43
2470	49.43
2469	49.43
2468	49.44
2467	49.44
2466	49.44
2465	49.45
2464	49.45
2463	49.45
2462	49.45
2461	49.46
2460	49.46
2459	49.46
2458	49.47
2457	49.47
2456	49.47
2455	49.48
2454	49.48
2453	49.48
2452	49.48
2451	49.49
2450	49.49
2449	49.49
2448	49.5
2447	49.5
2446	49.5
2445	49.51
2444	49.51
2443	49.51
2442	49.52
2441	49.52
2440	49.53
2439	49.53
2438	49.53
2437	49.53
2436	49.54
2435	49.54
2434	49.54
2433	49.54
2432	49.54
2431	49.54
2430	49.54
2429	49.54
2428	49.55
2427	49.55
2426	49.55
2425	49.56
2424	49.56
2423	49.57
2422	49.57
2421	49.58
2420	49.59
2419	49.59
2418	49.6
2417	49.6
2416	49.61
2415	49.61
2414	49.62
2413	49.62
2412	49.63
2411	49.63
2410	49.64
2409	49.64
2408	49.64
2407	49.65
2406	49.65
2405	49.66
2404	49.66
2403	49.66
2402	49.67
2401	49.67
2400	49.68
2399	49.68
2398	49.68
2397	49.69
2396	49.69
2395	49.7
2394	49.7
2393	49.71
2392	49.72
2391	49.72
2390	49.73
2389	49.74
2388	49.75
2387	49.77
2386	49.78
2385	49.79
2384	49.79
2383	49.8
2382	49.79
2381	49.79
2380	49.78
2379	49.77
2378	49.76
2377	49.75
2376	49.74
2375	49.74
2374	49.74
2373	49.74
2372	49.74
2371	49.74
2370	49.74
2369	49.73
2368	49.73
2367	49.73
2366	49.72
2365	49.72
2364	49.72
2363	49.72
2362	49.71
2361	49.7
2360	49.68
2359	49.67
2358	49.65
2357	49.64
2356	49.63
2355	49.62
2354	49.61
2353	49.6
2352	49.59
2351	49.58
2350	49.58
2349	49.58
2348	49.6
2347	49.63
2346	49.67
2345	49.71
2344	49.74
2343	49.76
2342	49.77
2341	49.77
2340	49.76
2339	49.75
2338	49.74
2337	49.74
2336	49.74
2335	49.75
2334	49.77
2333	49.78
2332	49.8
2331	49.82
2330	49.83
2329	49.85
2328	49.85
2327	49.86
2326	49.86
2325	49.86
2324	49.86
2323	49.86
2322	49.86
2321	49.86
2320	49.86
2319	49.86
2318	49.87
2317	49.87
2316	49.88
2315	49.89
2314	49.91
2313	49.93
2312	49.94
2311	49.96
2310	49.97
2309	49.98
2308	49.99
2307	49.99
2306	50
2305	50
2304	50.01
2303	50.02
2302	50.03
2301	50.04
2300	50.05
2299	50.06
2298	50.06
2297	50.07
2296	50.07
2295	50.07
2294	50.08
2293	50.08
2292	50.08
2291	50.08
2290	50.09
2289	50.09
2288	50.09
2287	50.09
2286	50.09
2285	50.09
2284	50.09
2283	50.1
2282	50.1
2281	50.11
2280	50.11
2279	50.11
2278	50.12
2277	50.12
2276	50.13
2275	50.13
2274	50.14
2273	50.15
2272	50.15
2271	50.15
2270	50.16
2269	50.16
2268	50.17
2267	50.17
2266	50.18
2265	50.18
2264	50.19
2263	50.19
2262	50.2
2261	50.2
2260	50.2
2259	50.21
2258	50.21
2257	50.22
2256	50.22
2255	50.23
2254	50.23
2253	50.24
2252	50.24
2251	50.24
2250	50.25
2249	50.25
2248	50.25
2247	50.26
2246	50.26
2245	50.26
2244	50.27
2243	50.27
2242	50.27
2241	50.27
2240	50.28
2239	50.28
2238	50.28
2237	50.29
2236	50.29
2235	50.29
2234	50.29
2233	50.3
2232	50.3
2231	50.3
2230	50.31
2229	50.31
2228	50.32
2227	50.32
2226	50.33
2225	50.34
2224	50.34
2223	50.35
2222	50.35
2221	50.36
2220	50.37
2219	50.38
2218	50.38
2217	50.39
2216	50.4
2215	50.4
2214	50.41
2213	50.42
2212	50.42
2211	50.43
2210	50.44
2209	50.44
2208	50.45
2207	50.45
2206	50.46
2205	50.47
2204	50.47
2203	50.48
2202	50.48
2201	50.49
2200	50.49
2199	50.5
2198	50.51
2197	50.51
2196	50.51
2195	50.52
2194	50.52
2193	50.53
2192	50.54
2191	50.54
2190	50.55
2189	50.55
2188	50.56
2187	50.56
2186	50.57
2185	50.57
2184	50.58
2183	50.58
2182	50.59
2181	50.59
2180	50.6
2179	50.6
2178	50.61
2177	50.61
2176	50.62
2175	50.62
2174	50.63
2173	50.63
2172	50.64
2171	50.64
2170	50.64
2169	50.65
2168	50.65
2167	50.66
2166	50.66
2165	50.67
2164	50.67
2163	50.68
2162	50.68
2161	50.68
2160	50.69
2159	50.69
2158	50.7
2157	50.7
2156	50.7
2155	50.71
2154	50.72
2153	50.72
2152	50.72
2151	50.73
2150	50.73
2149	50.73
2148	50.74
2147	50.74
2146	50.75
2145	50.75
2144	50.76
2143	50.76
2142	50.76
2141	50.77
2140	50.77
2139	50.77
2138	50.78
2137	50.78
2136	50.79
2135	50.79
2134	50.8
2133	50.8
2132	50.8
2131	50.81
2130	50.81
2129	50.82
2128	50.82
2127	50.83
2126	50.83
2125	50.83
2124	50.84
2123	50.84
2122	50.84
2121	50.84
2120	50.85
2119	50.85
2118	50.86
2117	50.86
2116	50.87
2115	50.87
2114	50.87
2113	50.87
2112	50.88
2111	50.88
2110	50.89
2109	50.89
2108	50.9
2107	50.9
2106	50.9
2105	50.9
2104	50.91
2103	50.91
2102	50.91
2101	50.92
2100	50.92
2099	50.93
2098	50.93
2097	50.93
2096	50.93
2095	50.93
2094	50.93
2093	50.94
2092	50.94
2091	50.94
2090	50.95
2089	50.95
2088	50.95
2087	50.95
2086	50.95
2085	50.96
2084	50.96
2083	50.97
2082	50.97
2081	50.97
2080	50.98
2079	50.98
2078	50.98
2077	50.98
2076	50.98
2075	50.99
2074	50.99
2073	50.99
2072	51
2071	51
2070	51
2069	51
2068	51
2067	51
2066	51.01
2065	51.01
2064	51.01
2063	51.02
2062	51.02
2061	51.02
2060	51.02
2059	51.03
2058	51.03
2057	51.03
2056	51.04
2055	51.04
2054	51.04
2053	51.05
2052	51.05
2051	51.05
2050	51.05
2049	51.05
2048	51.06
2047	51.06
2046	51.06
2045	51.07
2044	51.07
2043	51.07
2042	51.07
2041	51.07
2040	51.08
2039	51.08
2038	51.09
2037	51.09
2036	51.09
2035	51.1
2034	51.1
2033	51.1
2032	51.11
2031	51.11
2030	51.11
2029	51.12
2028	51.12
2027	51.12
2026	51.13
2025	51.13
2024	51.13
2023	51.13
2022	51.14
2021	51.14
2020	51.14
2019	51.15
2018	51.15
2017	51.16
2016	51.16
2015	51.16
2014	51.17
2013	51.17
2012	51.18
2011	51.18
2010	51.19
2009	51.2
2008	51.2
2007	51.21
2006	51.21
2005	51.22
2004	51.22
2003	51.23
2002	51.23
[truncated: 1,602 more rows]
