# Supplementary material for: Removal of 4-chloro-2-methylphenoxyacetic acid from water by MIL-101(Cr) metal-organic framework: kinetics, isotherms and statistical models
Source: R Soc Open Sci. 2021 Jan 13;8(1):201553. doi: 10.1098/rsos.201553 (PMC7890509; doi:10.1098/rsos.201553)
Supplement: Suplimentary materials [file rsos201553supp6.xlsx]

## Sheet: Sheet1
Angle	Intensity
2.00913	780
2.03539	804
2.06165	732
2.08791	720
2.11417	667
2.14043	654
2.16669	616
2.19295	675
2.21921	605
2.24548	590
2.27174	607
2.298	595
2.32426	571
2.35052	574
2.37678	559
2.40304	547
2.4293	565
2.45556	566
2.48182	521
2.50808	577
2.53434	540
2.5606	581
2.58686	605
2.61312	535
2.63938	559
2.66564	595
2.6919	601
2.71817	604
2.74443	635
2.77069	696
2.79695	701
2.82321	855
2.84947	785
2.87573	795
2.90199	625
2.92825	572
2.95451	555
2.98077	589
3.00703	572
3.03329	563
3.05955	580
3.08581	568
3.11207	625
3.13833	612
3.1646	638
3.19086	728
3.21712	733
3.24338	806
3.26964	881
3.2959	1025
3.32216	1153
3.34842	1094
3.37468	858
3.40094	646
3.4272	669
3.45346	687
3.47972	757
3.50598	647
3.53224	479
3.5585	414
3.58476	366
3.61102	347
3.63729	324
3.66355	427
3.68981	391
3.71607	391
3.74233	376
3.76859	344
3.79485	353
3.82111	355
3.84737	349
3.87363	322
3.89989	363
3.92615	392
3.95241	393
3.97867	394
4.00493	420
4.03119	435
4.05745	358
4.08371	299
4.10998	327
4.13624	304
4.1625	321
4.18876	355
4.21502	364
4.24128	311
4.26754	330
4.2938	327
4.32006	347
4.34632	356
4.37258	376
4.39884	363
4.4251	316
4.45136	280
4.47762	297
4.50388	308
4.53014	285
4.55641	320
4.58267	309
4.60893	330
4.63519	310
4.66145	296
4.68771	301
4.71397	318
4.74023	313
4.76649	297
4.79275	349
4.81901	374
4.84527	376
4.87153	374
4.89779	411
4.92405	407
4.95031	357
4.97657	329
5.00283	350
5.0291	375
5.05536	321
5.08162	378
5.10788	392
5.13414	417
5.1604	450
5.18666	524
5.21292	526
5.23918	441
5.26544	313
5.2917	281
5.31796	286
5.34422	292
5.37048	287
5.39674	287
5.423	254
5.44926	285
5.47552	277
5.50179	279
5.52805	288
5.55431	278
5.58057	337
5.60683	311
5.63309	379
5.65935	365
5.68561	364
5.71187	307
5.73813	302
5.76439	271
5.79065	314
5.81691	308
5.84317	309
5.86943	356
5.89569	361
5.92195	397
5.94822	342
5.97448	301
6.00074	256
6.027	262
6.05326	244
6.07952	202
6.10578	243
6.13204	254
6.1583	246
6.18456	239
6.21082	241
6.23708	214
6.26334	222
6.2896	235
6.31586	229
6.34212	191
6.36838	247
6.39464	213
6.42091	228
6.44717	228
6.47343	235
6.49969	198
6.52595	234
6.55221	212
6.57847	232
6.60473	212
6.63099	226
6.65725	208
6.68351	219
6.70977	197
6.73603	226
6.76229	215
6.78855	193
6.81481	219
6.84107	213
6.86733	220
6.8936	213
6.91986	252
6.94612	230
6.97238	235
6.99864	211
7.0249	209
7.05116	223
7.07742	203
7.10368	224
7.12994	232
7.1562	249
7.18246	178
7.20872	189
7.23498	218
7.26124	225
7.2875	217
7.31376	222
7.34002	231
7.36629	234
7.39255	229
7.41881	268
7.44507	235
7.47133	243
7.49759	230
7.52385	220
7.55011	219
7.57637	212
7.60263	206
7.62889	208
7.65515	204
7.68141	237
7.70767	204
7.73393	215
7.76019	241
7.78645	242
7.81272	239
7.83898	216
7.86524	207
7.8915	226
7.91776	254
7.94402	254
7.97028	278
7.99654	272
8.0228	236
8.04906	300
8.07532	293
8.10158	281
8.12784	281
8.1541	313
8.18036	352
8.20662	356
8.23288	322
8.25914	341
8.28541	341
8.31167	359
8.33793	401
8.36419	431
8.39045	471
8.41671	532
8.44297	588
8.46923	623
8.49549	637
8.52175	551
8.54801	468
8.57427	482
8.60053	473
8.62679	496
8.65305	519
8.67931	547
8.70557	496
8.73183	490
8.7581	460
8.78436	502
8.81062	510
8.83688	524
8.86314	569
8.8894	690
8.91566	768
8.94192	853
8.96818	866
8.99444	811
9.0207	783
9.04696	816
9.07322	948
9.09948	1113
9.12574	1159
9.152	881
9.17826	687
9.20453	470
9.23079	424
9.25705	371
9.28331	347
9.30957	338
9.33583	378
9.36209	382
9.38835	355
9.41461	386
9.44087	404
9.46713	428
9.49339	431
9.51965	458
9.54591	496
9.57217	519
9.59843	494
9.62469	447
9.65095	446
9.67722	465
9.70348	465
9.72974	490
9.756	488
9.78226	497
9.80852	460
9.83478	422
9.86104	396
9.8873	370
9.91356	354
9.93982	337
9.96608	318
9.99234	296
10.0186	269
10.0449	234
10.0711	254
10.0974	274
10.1236	252
10.1499	304
10.1762	306
10.2024	335
10.2287	289
10.2549	330
10.2812	308
10.3075	334
10.3337	380
10.36	386
10.3863	391
10.4125	336
10.4388	268
10.465	228
10.4913	191
10.5176	230
10.5438	178
10.5701	191
10.5963	206
10.6226	219
10.6489	175
10.6751	228
10.7014	187
10.7276	196
10.7539	192
10.7802	198
10.8064	185
10.8327	189
10.8589	170
10.8852	196
10.9115	201
10.9377	196
10.964	185
10.9902	203
11.0165	168
11.0428	162
11.069	187
11.0953	143
11.1215	179
11.1478	191
11.1741	176
11.2003	216
11.2266	194
11.2528	208
11.2791	217
11.3054	239
11.3316	242
11.3579	221
11.3842	221
11.4104	191
11.4367	210
11.4629	200
11.4892	211
11.5155	191
11.5417	184
11.568	164
11.5942	182
11.6205	159
11.6468	200
11.673	170
11.6993	168
11.7255	165
11.7518	164
11.7781	190
11.8043	187
11.8306	190
11.8568	162
11.8831	168
11.9094	158
11.9356	153
11.9619	121
11.9881	145
12.0144	154
12.0407	161
12.0669	150
12.0932	172
12.1194	153
12.1457	170
12.172	123
12.1982	136
12.2245	153
12.2508	180
12.277	137
12.3033	131
12.3295	148
12.3558	165
12.3821	147
12.4083	142
12.4346	142
12.4608	162
12.4871	136
12.5134	152
12.5396	159
12.5659	135
12.5921	160
12.6184	148
12.6447	145
12.6709	146
12.6972	158
12.7234	165
12.7497	170
12.776	154
12.8022	165
12.8285	141
12.8547	132
12.881	143
12.9073	136
12.9335	130
12.9598	123
12.986	122
13.0123	133
13.0386	123
13.0648	127
13.0911	129
13.1173	126
13.1436	113
13.1699	147
13.1961	133
13.2224	149
13.2487	131
13.2749	126
13.3012	142
13.3274	111
13.3537	134
13.38	114
13.4062	126
13.4325	129
13.4587	120
13.485	101
13.5113	123
13.5375	128
13.5638	128
13.59	120
13.6163	108
13.6426	110
13.6688	91
13.6951	112
13.7213	117
13.7476	143
13.7739	109
13.8001	118
13.8264	127
13.8526	119
13.8789	145
13.9052	110
13.9314	118
13.9577	103
13.9839	93
14.0102	107
14.0365	115
14.0627	124
14.089	98
14.1153	111
14.1415	108
14.1678	114
14.194	116
14.2203	119
14.2466	109
14.2728	115
14.2991	121
14.3253	119
14.3516	102
14.3779	133
14.4041	115
14.4304	103
14.4566	119
14.4829	117
14.5092	104
14.5354	101
14.5617	110
14.5879	107
14.6142	122
14.6405	110
14.6667	104
14.693	104
14.7192	115
14.7455	98
14.7718	105
14.798	108
14.8243	112
14.8505	108
14.8768	98
14.9031	109
14.9293	105
14.9556	132
14.9818	105
15.0081	122
15.0344	117
15.0606	110
15.0869	132
15.1132	118
15.1394	106
15.1657	109
15.1919	94
15.2182	86
15.2445	111
15.2707	103
15.297	118
15.3232	131
15.3495	122
15.3758	110
15.402	113
15.4283	101
15.4545	116
15.4808	119
15.5071	118
15.5333	110
15.5596	127
15.5858	124
15.6121	99
15.6384	119
15.6646	118
15.6909	124
15.7171	119
15.7434	99
15.7697	122
15.7959	129
15.8222	130
15.8484	140
15.8747	117
15.901	105
15.9272	115
15.9535	120
15.9798	146
16.006	133
16.0323	113
16.0585	149
16.0848	111
16.1111	124
16.1373	131
16.1636	161
16.1898	156
16.2161	170
16.2424	167
16.2686	157
16.2949	171
16.3211	163
16.3474	178
16.3737	166
16.3999	188
16.4262	183
16.4524	166
16.4787	212
16.505	246
16.5312	263
16.5575	278
16.5837	278
16.61	273
16.6363	252
16.6625	233
16.6888	210
16.715	204
16.7413	193
16.7676	173
16.7938	166
16.8201	179
16.8463	126
16.8726	155
16.8989	187
16.9251	190
16.9514	163
16.9777	156
17.0039	151
17.0302	169
17.0564	148
17.0827	166
17.109	129
17.1352	137
17.1615	158
17.1877	173
17.214	152
17.2403	179
17.2665	145
17.2928	152
17.319	178
17.3453	160
17.3716	161
17.3978	158
17.4241	142
17.4503	170
17.4766	180
17.5029	172
17.5291	154
17.5554	167
17.5816	164
17.6079	152
17.6342	160
17.6604	148
17.6867	147
17.7129	177
17.7392	204
17.7655	191
17.7917	165
17.818	154
17.8443	160
17.8705	160
17.8968	174
17.923	168
17.9493	174
17.9756	217
18.0018	204
18.0281	199
18.0543	163
18.0806	173
18.1069	154
18.1331	167
18.1594	127
18.1856	158
18.2119	167
18.2382	149
18.2644	153
18.2907	134
18.3169	126
18.3432	133
18.3695	132
18.3957	105
18.422	153
18.4482	128
18.4745	149
18.5008	129
18.527	105
18.5533	121
18.5795	136
18.6058	161
18.6321	124
18.6583	147
18.6846	145
18.7108	158
18.7371	168
18.7634	169
18.7896	153
18.8159	173
18.8422	180
18.8684	202
18.8947	186
18.9209	171
18.9472	186
18.9735	204
18.9997	182
19.026	184
19.0522	198
19.0785	224
19.1048	211
19.131	206
19.1573	168
19.1835	179
19.2098	192
19.2361	189
19.2623	195
19.2886	189
19.3148	207
19.3411	240
19.3674	214
19.3936	208
19.4199	236
19.4461	234
19.4724	233
19.4987	221
19.5249	237
19.5512	212
19.5774	211
19.6037	244
19.63	210
19.6562	194
19.6825	208
19.7088	191
19.735	207
19.7613	165
19.7875	174
19.8138	195
19.8401	140
19.8663	161
19.8926	185
19.9188	164
19.9451	159
19.9714	162
19.9976	173
20.0239	147
20.0501	151
20.0764	121
20.1027	135
20.1289	128
20.1552	127
20.1814	143
20.2077	108
20.234	122
20.2602	152
20.2865	145
20.3127	130
20.339	117
20.3653	123
20.3915	117
20.4178	116
20.444	105
20.4703	114
20.4966	112
20.5228	133
20.5491	126
20.5753	109
20.6016	104
20.6279	105
20.6541	112
20.6804	109
20.7067	105
20.7329	122
20.7592	108
20.7854	115
20.8117	106
20.838	121
20.8642	109
20.8905	125
20.9167	114
20.943	102
20.9693	107
20.9955	110
21.0218	109
21.048	103
21.0743	105
21.1006	109
21.1268	106
21.1531	98
21.1793	103
21.2056	114
21.2319	118
21.2581	132
21.2844	114
21.3106	109
21.3369	107
21.3632	119
21.3894	121
21.4157	119
21.4419	89
21.4682	148
21.4945	119
21.5207	105
21.547	136
21.5733	101
21.5995	109
21.6258	118
21.652	121
21.6783	110
21.7046	129
21.7308	112
21.7571	111
21.7833	118
21.8096	103
21.8359	106
21.8621	125
21.8884	136
21.9146	102
21.9409	113
21.9672	111
21.9934	92
22.0197	114
22.0459	101
22.0722	108
22.0985	111
22.1247	94
22.151	113
22.1772	105
22.2035	106
22.2298	107
22.256	95
22.2823	111
22.3085	100
22.3348	96
22.3611	92
22.3873	99
22.4136	117
22.4398	130
22.4661	118
22.4924	85
22.5186	121
22.5449	102
22.5712	113
22.5974	112
22.6237	100
22.6499	100
22.6762	104
22.7025	107
22.7287	124
22.755	101
22.7812	110
22.8075	107
22.8338	106
22.86	120
22.8863	122
22.9125	114
22.9388	141
22.9651	98
22.9913	113
23.0176	129
23.0438	110
23.0701	131
23.0964	113
23.1226	101
23.1489	102
23.1751	116
23.2014	111
23.2277	98
23.2539	105
23.2802	109
23.3064	111
23.3327	106
23.359	101
23.3852	110
23.4115	96
23.4378	102
23.464	100
23.4903	108
23.5165	105
23.5428	96
23.5691	86
23.5953	102
23.6216	111
23.6478	103
23.6741	120
23.7004	114
23.7266	134
23.7529	131
23.7791	120
23.8054	109
23.8317	108
23.8579	117
23.8842	104
23.9104	115
23.9367	103
23.963	123
23.9892	103
24.0155	121
24.0417	113
24.068	117
24.0943	104
24.1205	102
24.1468	115
24.173	110
24.1993	134
24.2256	122
24.2518	131
24.2781	131
24.3043	120
24.3306	130
24.3569	140
24.3831	126
24.4094	129
24.4357	118
24.4619	111
24.4882	117
24.5144	148
24.5407	143
24.567	125
24.5932	145
24.6195	140
24.6457	116
24.672	140
24.6983	133
24.7245	127
24.7508	155
24.777	126
24.8033	150
24.8296	166
24.8558	151
24.8821	149
24.9083	154
24.9346	130
24.9609	126
24.9871	141
25.0134	131
25.0396	131
25.0659	134
25.0922	146
25.1184	140
25.1447	137
25.1709	133
25.1972	159
25.2235	134
25.2497	109
25.276	120
25.3023	118
25.3285	107
25.3548	110
25.381	124
25.4073	123
25.4336	117
25.4598	137
25.4861	141
25.5123	132
25.5386	144
25.5649	119
25.5911	148
25.6174	129
25.6436	121
25.6699	139
25.6962	132
25.7224	130
25.7487	131
25.7749	165
25.8012	124
25.8275	138
25.8537	126
25.88	116
25.9062	119
25.9325	120
25.9588	105
25.985	129
26.0113	118
26.0375	117
26.0638	107
26.0901	121
26.1163	107
26.1426	120
26.1689	112
26.1951	93
26.2214	112
26.2476	116
26.2739	94
26.3002	102
26.3264	100
26.3527	107
26.3789	116
26.4052	139
26.4315	114
26.4577	130
26.484	122
26.5102	113
26.5365	97
26.5628	116
26.589	116
26.6153	110
26.6415	121
26.6678	97
26.6941	98
26.7203	103
26.7466	99
26.7728	115
26.7991	130
26.8254	97
26.8516	92
26.8779	107
26.9041	108
26.9304	108
26.9567	115
26.9829	112
27.0092	112
27.0354	119
27.0617	109
27.088	121
27.1142	120
27.1405	124
27.1668	90
27.193	111
27.2193	107
27.2455	98
27.2718	121
27.2981	105
27.3243	117
27.3506	106
27.3768	120
27.4031	115
27.4294	131
27.4556	109
27.4819	126
27.5081	114
27.5344	98
27.5607	95
27.5869	119
27.6132	107
27.6394	107
27.6657	111
27.692	103
27.7182	113
27.7445	115
27.7707	109
27.797	98
27.8233	112
27.8495	107
27.8758	111
27.902	115
27.9283	114
27.9546	107
27.9808	111
28.0071	134
28.0334	126
28.0596	108
28.0859	119
28.1121	108
28.1384	123
28.1647	96
28.1909	141
28.2172	131
28.2434	135
28.2697	103
28.296	111
28.3222	119
28.3485	119
28.3747	110
28.401	111
28.4273	89
28.4535	105
28.4798	97
28.506	88
28.5323	101
28.5586	104
28.5848	87
28.6111	101
28.6373	116
28.6636	127
28.6899	101
28.7161	105
28.7424	108
28.7686	116
28.7949	88
28.8212	115
28.8474	108
28.8737	102
28.8999	95
28.9262	124
28.9525	107
28.9787	92
29.005	101
29.0313	101
29.0575	92
29.0838	79
29.11	85
29.1363	122
29.1626	106
29.1888	95
29.2151	99
29.2413	110
29.2676	97
29.2939	115
29.3201	98
29.3464	112
29.3726	102
29.3989	104
29.4252	108
29.4514	101
29.4777	99
29.5039	90
29.5302	96
29.5565	90
29.5827	88
29.609	97
29.6352	95
29.6615	89
29.6878	88
29.714	90
29.7403	86
29.7665	85
29.7928	94
29.8191	99
29.8453	88
29.8716	83
29.8979	81
29.9241	93
29.9504	92
29.9766	91
30.0029	101
30.0292	85
30.0554	75
30.0817	73
30.1079	84
30.1342	96
30.1605	103
30.1867	102
30.213	77
30.2392	100
30.2655	95
30.2918	86
30.318	84
30.3443	91
30.3705	107
30.3968	90
30.4231	96
30.4493	88
30.4756	81
30.5018	94
30.5281	83
30.5544	95
30.5806	80
30.6069	92
30.6331	104
30.6594	78
30.6857	87
30.7119	93
30.7382	92
30.7644	78
30.7907	79
30.817	82
30.8432	99
30.8695	89
30.8958	75
30.922	92
30.9483	82
30.9745	94
31.0008	102
31.0271	84
31.0533	89
31.0796	79
31.1058	75
31.1321	81
31.1584	66
31.1846	90
31.2109	86
31.2371	92
31.2634	82
31.2897	76
31.3159	92
31.3422	94
31.3684	88
31.3947	80
31.421	101
31.4472	88
31.4735	83
31.4997	79
31.526	82
31.5523	83
31.5785	82
31.6048	85
31.631	70
31.6573	83
31.6836	95
31.7098	87
31.7361	64
31.7624	82
31.7886	68
31.8149	102
31.8411	81
31.8674	79
31.8937	87
31.9199	87
31.9462	97
31.9724	109
31.9987	82
32.025	95
32.0512	72
32.0775	86
32.1037	94
32.13	80
32.1563	95
32.1825	86
32.2088	80
32.235	76
32.2613	79
32.2876	99
32.3138	80
32.3401	96
32.3663	100
32.3926	87
32.4189	75
32.4451	68
32.4714	85
32.4976	90
32.5239	65
32.5502	94
32.5764	89
32.6027	99
32.6289	86
32.6552	87
32.6815	71
32.7077	97
32.734	87
32.7603	67
32.7865	86
32.8128	80
32.839	89
32.8653	84
32.8916	80
32.9178	92
32.9441	110
32.9703	97
32.9966	89
33.0229	108
33.0491	103
33.0754	104
33.1016	92
33.1279	100
33.1542	106
33.1804	95
33.2067	88
33.2329	87
33.2592	87
33.2855	84
33.3117	79
33.338	75
33.3642	64
33.3905	90
33.4168	80
33.443	86
33.4693	73
33.4955	86
33.5218	87
33.5481	83
33.5743	92
33.6006	84
33.6269	79
33.6531	76
33.6794	76
33.7056	91
33.7319	94
33.7582	91
33.7844	82
33.8107	73
33.8369	89
33.8632	76
33.8895	95
33.9157	76
33.942	109
33.9682	74
33.9945	79
34.0208	92
34.047	84
34.0733	67
34.0995	82
34.1258	95
34.1521	93
34.1783	79
34.2046	100
34.2308	82
34.2571	65
34.2834	92
34.3096	95
34.3359	88
34.3621	93
34.3884	77
34.4147	100
34.4409	73
34.4672	93
34.4934	83
34.5197	73
34.546	96
34.5722	70
34.5985	97
34.6248	89
34.651	67
34.6773	85
34.7035	92
34.7298	98
34.7561	117
34.7823	105
34.8086	91
34.8348	87
34.8611	97
34.8874	104
34.9136	109
34.9399	114
34.9661	107
34.9924	95
35.0187	107
35.0449	72
35.0712	84
35.0974	77
35.1237	86
35.15	94
35.1762	52
35.2025	87
35.2287	89
35.255	70
35.2813	93
35.3075	56
35.3338	86
35.36	76
35.3863	78
35.4126	90
35.4388	91
35.4651	80
35.4914	66
35.5176	62
35.5439	93
35.5701	73
35.5964	77
35.6227	67
35.6489	85
35.6752	86
35.7014	86
35.7277	72
35.754	82
35.7802	65
35.8065	87
35.8327	79
35.859	64
35.8853	75
35.9115	61
35.9378	76
35.964	77
35.9903	89
36.0166	77
36.0428	76
36.0691	75
36.0953	79
36.1216	75
36.1479	83
36.1741	99
36.2004	72
36.2266	80
36.2529	92
36.2792	93
36.3054	86
36.3317	101
36.3579	87
36.3842	74
36.4105	69
36.4367	89
36.463	92
36.4893	85
36.5155	83
36.5418	75
36.568	72
36.5943	94
36.6206	74
36.6468	79
36.6731	71
36.6993	77
36.7256	101
36.7519	77
36.7781	95
36.8044	92
36.8306	76
36.8569	77
36.8832	76
36.9094	82
36.9357	70
36.9619	89
36.9882	97
37.0145	92
37.0407	85
37.067	84
37.0932	85
37.1195	79
37.1458	87
37.172	87
37.1983	77
37.2245	83
37.2508	84
37.2771	106
37.3033	75
37.3296	90
37.3559	82
37.3821	98
37.4084	70
37.4346	97
37.4609	79
37.4872	102
37.5134	81
37.5397	97
37.5659	82
37.5922	69
37.6185	66
37.6447	69
37.671	84
37.6972	68
37.7235	84
37.7498	87
37.776	72
37.8023	69
37.8285	73
37.8548	80
37.8811	85
37.9073	63
37.9336	77
37.9598	80
37.9861	80
38.0124	76
38.0386	74
38.0649	85
38.0911	69
38.1174	89
38.1437	88
38.1699	66
38.1962	79
38.2224	74
38.2487	75
38.275	78
38.3012	78
38.3275	76
38.3538	63
38.38	61
38.4063	71
38.4325	76
38.4588	76
38.4851	88
38.5113	82
38.5376	73
38.5638	66
38.5901	70
38.6164	76
38.6426	91
38.6689	77
38.6951	78
38.7214	74
38.7477	79
38.7739	73
38.8002	84
38.8264	59
38.8527	62
38.879	82
38.9052	87
38.9315	84
38.9577	69
38.984	74
39.0103	64
39.0365	73
39.0628	81
39.089	54
39.1153	57
39.1416	84
39.1678	69
39.1941	72
39.2204	78
39.2466	65
39.2729	69
39.2991	67
39.3254	72
39.3517	65
39.3779	53
39.4042	68
39.4304	71
39.4567	72
39.483	85
39.5092	67
39.5355	84
39.5617	57
39.588	73
39.6143	67
39.6405	71
39.6668	67
39.693	69
39.7193	54
39.7456	80
39.7718	77
39.7981	67
39.8243	71
39.8506	60
39.8769	72
39.9031	85
39.9294	73
39.9556	79
39.9819	72
40.0082	70
40.0344	80
40.0607	75
40.0869	81
40.1132	85
40.1395	61
40.1657	83
40.192	66
40.2183	78
40.2445	70
40.2708	72
40.297	63
40.3233	71
40.3496	74
40.3758	72
40.4021	74
40.4283	66
40.4546	76
40.4809	70
40.5071	88
40.5334	76
40.5596	78
40.5859	78
40.6122	69
40.6384	58
40.6647	68
40.6909	85
40.7172	74
40.7435	83
40.7697	69
40.796	82
40.8222	72
40.8485	84
40.8748	75
40.901	74
40.9273	67
40.9535	68
40.9798	64
41.0061	89
41.0323	82
41.0586	95
41.0849	92
41.1111	92
41.1374	72
41.1636	93
41.1899	97
41.2162	79
41.2424	81
41.2687	58
41.2949	79
41.3212	78
41.3475	71
41.3737	59
41.4	80
41.4262	79
41.4525	68
41.4788	87
41.505	58
41.5313	75
41.5575	84
41.5838	78
41.6101	78
41.6363	69
41.6626	77
41.6888	92
41.7151	87
41.7414	84
41.7676	83
41.7939	85
41.8201	75
41.8464	76
41.8727	79
41.8989	76
41.9252	81
41.9514	70
41.9777	88
42.004	87
42.0302	80
42.0565	72
42.0828	81
42.109	76
42.1353	84
42.1615	94
42.1878	78
42.2141	90
42.2403	77
42.2666	75
42.2928	65
42.3191	72
42.3454	66
42.3716	70
42.3979	72
42.4241	72
42.4504	71
42.4767	81
42.5029	85
42.5292	68
42.5554	83
42.5817	83
42.608	63
42.6342	76
42.6605	76
42.6867	75
42.713	73
42.7393	74
42.7655	73
42.7918	70
42.818	67
42.8443	71
42.8706	80
42.8968	77
42.9231	74
42.9494	80
42.9756	66
43.0019	79
43.0281	80
43.0544	63
43.0807	71
43.1069	59
43.1332	52
43.1594	51
43.1857	63
43.212	67
43.2382	58
43.2645	79
43.2907	84
43.317	80
43.3433	70
43.3695	56
43.3958	74
43.422	72
43.4483	65
43.4746	60
43.5008	67
43.5271	64
43.5533	62
43.5796	59
43.6059	72
43.6321	66
43.6584	72
43.6846	73
43.7109	71
43.7372	65
43.7634	66
43.7897	66
43.8159	71
43.8422	74
43.8685	82
43.8947	55
43.921	61
43.9473	70
43.9735	69
43.9998	68
44.026	64
44.0523	67
44.0786	73
44.1048	59
44.1311	71
44.1573	74
44.1836	80
44.2099	78
44.2361	85
44.2624	63
44.2886	62
44.3149	63
44.3412	67
44.3674	61
44.3937	77
44.4199	64
44.4462	67
44.4725	62
44.4987	62
44.525	54
44.5512	60
44.5775	52
44.6038	57
44.63	56
44.6563	49
44.6825	49
44.7088	58
44.7351	50
44.7613	55
44.7876	71
44.8139	45
44.8401	69
44.8664	69
44.8926	59
44.9189	47
44.9452	57
44.9714	68
44.9977	77
45.0239	64
45.0502	56
45.0765	64
45.1027	55
45.129	57
45.1552	57
45.1815	53
45.2078	60
45.234	49
45.2603	57
45.2865	52
45.3128	67
45.3391	59
45.3653	63
45.3916	73
45.4178	61
45.4441	71
45.4704	61
45.4966	61
45.5229	62
45.5491	63
45.5754	63
45.6017	62
45.6279	51
45.6542	64
45.6804	56
45.7067	52
45.733	53
45.7592	64
45.7855	44
45.8118	53
45.838	61
45.8643	55
45.8905	55
45.9168	57
45.9431	47
45.9693	49
45.9956	46
46.0218	63
46.0481	54
46.0744	57
46.1006	57
46.1269	69
46.1531	60
46.1794	69
46.2057	60
46.2319	62
46.2582	67
46.2844	53
46.3107	38
46.337	51
46.3632	54
46.3895	40
46.4157	38
46.442	47
46.4683	48
46.4945	55
46.5208	48
46.547	51
46.5733	46
46.5996	64
46.6258	52
46.6521	63
46.6784	59
46.7046	50
46.7309	47
46.7571	50
46.7834	45
46.8097	53
46.8359	61
46.8622	54
46.8884	51
46.9147	53
46.941	44
46.9672	41
46.9935	56
47.0197	47
47.046	49
47.0723	46
47.0985	47
47.1248	37
47.151	46
47.1773	57
47.2036	46
47.2298	44
47.2561	51
47.2823	45
47.3086	50
47.3349	50
47.3611	45
47.3874	38
47.4136	53
47.4399	44
47.4662	36
47.4924	65
47.5187	49
47.545	38
47.5712	53
47.5975	50
47.6237	44
47.65	37
47.6763	52
47.7025	46
47.7288	52
47.755	46
47.7813	56
47.8076	60
47.8338	54
47.8601	44
47.8863	49
47.9126	50
47.9389	43
47.9651	34
47.9914	49
48.0176	48
48.0439	50
48.0702	49
48.0964	55
48.1227	43
48.1489	53
48.1752	54
48.2015	41
48.2277	38
48.254	47
48.2802	47
48.3065	48
48.3328	47
48.359	56
48.3853	59
48.4115	40
48.4378	44
48.4641	41
48.4903	47
48.5166	48
48.5429	45
48.5691	35
48.5954	40
48.6216	58
48.6479	41
48.6742	51
48.7004	44
48.7267	44
48.7529	50
48.7792	47
48.8055	49
48.8317	42
48.858	44
48.8842	48
48.9105	52
48.9368	40
48.963	48
48.9893	37
49.0155	44
49.0418	50
49.0681	38
49.0943	38
49.1206	38
49.1468	44
49.1731	39
49.1994	44
49.2256	51
49.2519	39
49.2781	48
49.3044	52
49.3307	40
49.3569	42
49.3832	38
49.4095	36
49.4357	48
49.462	37
49.4882	41
49.5145	40
49.5408	44
49.567	40
49.5933	34
49.6195	39
49.6458	47
49.6721	48
49.6983	45
49.7246	43
49.7508	43
49.7771	40
49.8034	46
49.8296	48
49.8559	46
49.8821	47
49.9084	47
49.9347	44
49.9609	48
49.9872	40
